# Supplementary material for: Expression Analysis of Heavy-Chain-Only Antibodies in Cloudy Catshark and Japanese Bullhead Shark
Source: Mar Drugs. 2025 Jan 8;23(1):28. doi: 10.3390/md23010028 (PMC11767079; doi:10.3390/md23010028)
Supplement: Supplementary file 1 [file marinedrugs-23-00028-s001.zip]

Archive with 1 entries (1 files):
- marinedrugs-3293428-supplementary.pdf
